# Supplementary material for: Quantifying the connections—linkages between land-use and water in the Kathmandu Valley, Nepal
Source: Environ Monit Assess. 2018 Apr 23;190(5):304. doi: 10.1007/s10661-018-6687-2 (PMC5913389; doi:10.1007/s10661-018-6687-2)
Supplement: Supplementary file 2 — (XLSX 19 kb) [file 10661_2018_6687_MOESM2_ESM.xlsx]

## Sheet: SupMat
Site Info					Land Use Proportions							2016 Monsoon Field Data							2017 Pre-Monsoon Field Data
Watershed	SiteID	Latitude	Longitude	Elevation (m)	Watershed Area (km2)	Built Low	Built High	Forest	Shrub-land	Ag Rice	Ag Non-Rice	Msmt Date	RSA Class	Temp (°C)	pH	EC (uS/cm)	DO (mg/l)	Flow (m3/s)	Msmt Date	RSA Class	Temp (°C)	pH	EC (uS/cm)	DO (mg/l)	Flow (m3/s)
Manohara	MH01	27.746	85.4801	1454	10.398	0.0405386	0	0.254061	0.444168	0.238402	0.0228304	2016-09-17 11:24:00	1	19.7	7.584	30.6	7.89	1.442	2017-04-27	1	18.4		49.3	7.74	0.0938
Manohara	MH02	27.7146	85.412	1325	57.138	0.0794183	0.00154469	0.179583	0.280228	0.258576	0.20065	2016-09-17 13:47:00	2	24.8	7.28	68.2	6.86	4.33	2017-04-27	2	27.8		87.8	6.83	0.3924
Manohara	MH03	27.7044	85.3925	1319	63.339	0.0951157	0.00199408	0.164332	0.255364	0.246642	0.236552	2016-09-27 10:08:00	3	22.9	7.37	86.5	7.11	3.6703	2017-04-27	4	24.7		121.4	7.12	0.3977
Manohara	MH05	27.6772	85.3554	1299	72.853	0.136752	0.0161671	0.14446	0.222245	0.218527	0.261849	2016-09-16 07:17:00	5	24	7.08	149.3	4.12	3.7395	2017-04-27	5	18.3		302	1.6	0.5027
Bagmati	BA00	27.8128	85.3908	2556	0.202	0.0150353	0	0.977445	0.0075201	0	0	2016-09-09 12:55:00	1	14.2	7.1	16.2	7.75	0.008	2017-07-04	1	14.2		15.1	9.47	0.00017
Bagmati	BA02	27.7817	85.4237	1662	14.032	0.0207136	0	0.598525	0.312656	0.0663702	0.00173518	2016-09-11 11:00:00	1	17.7	8.081	34.3	8.02	3.23	2017-04-18	1	18		41.9	8	0.156
Bagmati	BA03	27.7715	85.4262	1606	15.86	0.0208213	0	0.564383	0.336788	0.0752255	0.00278255	2016-09-08 12:26:00	1	19.4	7.49	59.3	8.06	2.8791	2017-04-19	2	15.3		42.5	8.25	0.0186
Bagmati	BA04	27.7542	85.4217	1355	35.498	0.017662	0	0.68933	0.232563	0.0529001	0.0075449	2016-09-30 11:04:00	1	18.2	7.75	25.3	8.3	2.9374	2017-04-19	3	21.2		94.8	7.1	0.0337
Bagmati	BA05	27.7371	85.3865	1329	55.722	0.062512	0.0010924	0.480159	0.222438	0.121938	0.111861	2016-09-29 15:11:00	2	20.2	7.447	51.6	8.17	4.1694	2017-04-20	4	18.5		167.8	6.18	0.2283
Bagmati	BA06	27.7106	85.3534	1331	66.96	0.131721	0.0369074	0.415413	0.186764	0.106063	0.123131	2016-09-29 13:54:00	3	21	7.8	65.7	6.82	4.4016	2017-04-20	5	19.4		427	0.8	0.2395
Bagmati	BA07	27.6848	85.3434	1297	72.273	0.149977	0.0688929	0.388407	0.173074	0.0990862	0.120563	2016-09-24 08:36:00	5	19.5	7.4	124.5	7.17	4.4626	2017-04-20	5	22.1		841	0.62	0.5832
Kodkhu	KK01	27.6012	85.3525	1412	2.903	0.0283019	0	0.339623	0.33805	0.249476	0.0445493	2016-09-14 13:43:00	1	16.7	7.91	129.7	7.58	0.189	2017-04-25	1	20.1		233	6.61	0.0073
Kodkhu	KK02	27.6316	85.3358	1329	20.76	0.133705	0.00747689	0.173288	0.126081	0.371133	0.188316	2016-08-27 16:50:00	2	27.4	7.69	274	6.3		2017-04-25	3	24.5		340	7.12	0.0578
Kodkhu	KK03	27.6485	85.3365	1309	24.416	0.170645	0.0201309	0.150327	0.107572	0.329448	0.221876	2016-08-27 17:50:00	4	27.4	7.613	352	4.99		2017-04-25	5	19.7		491	3.35	0.1385
Bishnumati	BM01	27.8127	85.3304	1914	0.172	0	0	0.955751	0.0442494	0	0	2016-09-19 15:27:00	1	17.6	7.385	27.8	7.68	0.0081	2017-05-11	1	15.3		26.9	8.3	0.004
Bishnumati	BM02	27.7954	85.3251	1410	7.301	0.0416841	0	0.577532	0.149229	0.214464	0.0170905	2016-09-19 12:32:00	2	20.9	7.46	42.2	7.68	0.418	2017-05-11	2	19.5		75.4	6.8	0.0324
Bishnumati	BM03	27.7723	85.3187	1329	11.975	0.0655737	0.000254122	0.428517	0.125683	0.323421	0.056551	2016-09-28 08:44:00	3	19.7	8	64.8	8.01	1.22	2017-05-11	3	24.6		100.7	5.5	0.0705
Bishnumati	BM04	27.7426	85.3143	1305	34.469	0.165379	0.053331	0.306653	0.0849411	0.255662	0.134034	2016-09-28 10:31:00	5	21.6	7.962	147.7	6.6		2017-05-11	5	21.1		530	0.32	0.3179
Bishnumati	BM05	27.6925	85.301	1290	100.803	0.183056	0.159612	0.238444	0.069382	0.231922	0.117584	2016-09-26 12:41:00	5	22.5	7.63	493	1.06	4.78	2017-05-11	5	19.8		913	0.04	0.7453
Balkhu	BK01	27.7002	85.2207	1407	4.999	0.0968036	0.00669706	0.258752	0.167123	0.357382	0.113242	2016-09-07 19:19:00	4	23.4	7.69	351	6.93	0.649624	2017-04-24	4	18.9		481	5.17	0.017
Balkhu	BK02	27.696	85.2318	1380	12.16	0.116256	0.0160181	0.388062	0.0977349	0.264798	0.117132	2016-09-07 16:17:00	5	23.4	7.88	487	6.56	0.9141	2017-04-24	4	24.1		499	5.66	0.0233
Balkhu	BK03	27.6826	85.2607	1342	27.98	0.14581	0.0262142	0.331539	0.083211	0.27514	0.138087	2016-09-26 09:15:00	5	21	7.81	516	5.06	0.4503	2017-04-24	5	25		701	0.02	0.0763
Godavari	GW01	27.6032	85.3919	1591	1.577	0.00482645	0	0.823359	0.159266	0.0125485	0	2016-09-15 12:38:00	1	18	8.02	228	7.78	0.0174	2017-05-09	1	17.6		237	7	0.001
Godavari	GW02	27.6243	85.3538	1355	20.212	0.035838	0.00263515	0.581012	0.138458	0.172188	0.069869	2016-09-15 14:34:00	2	21.7	8.34	272	7.49	0.543	2017-05-09	2	20.8		344	6.9	0.0475
Godavari	GW03	27.6473	85.3651	1310	36.033	0.0609401	0.00485662	0.438067	0.123485	0.241902	0.130749	2016-09-15 16:48:00	3	23.6	7.91	303	6.82	0.9612	2017-05-09	4	18.7		391	4.9	0.0439
Godavari	GW04	27.6653	85.3632	1296	46.246	0.0761764	0.00562684	0.352517	0.101777	0.280158	0.183745	2016-09-16 09:14:00	3	21.7	7.84	307	7.24	0.98	2017-05-09	5	20.3		393	2.9	0.0496
Nakhu	NK01	27.553	85.3938	2104	0.417	0	0	0.978102	0.0145985	0.00729927	0	2016-09-05 11:45:00	1	16	8.5	331	7.71	0.0026	2017-05-10	1	12.8		295	8.2	0.00011
Nakhu	NK02	27.5487	85.3697	1792	6.76	0.0459253	0	0.533994	0.177848	0.205313	0.0369203	2016-09-05 15:14:00	1	17.8	7.94	213	7.62	0.2041	2017-05-10	1	16.4		201.2	7.6	0.0041
Nakhu	NK03	27.5747	85.3124	1484	41.974	0.0673603	7.25084e-05	0.382808	0.218287	0.267012	0.06446	2016-09-05 18:13:00	3	20.6	8.13	229	7.44	0.8162	2017-05-10	2	21.9		171.1	4.7	0.152
Nakhu	NK04	27.6627	85.3067	1287	54.883	0.0992347	0.0328564	0.306577	0.17382	0.280347	0.107165	2016-09-05 19:43:00	4	23.5	8.06	287	6.74	0.88	2017-05-10	5	24.4		293	2.6	0.2087
Hanumante	HM01	27.7052	85.4813	1425	6.688	0.0216154	0	0.516268	0.327418	0.119909	0.0147895	2016-09-16 14:55:00	1	20.7	7.51	49	7.61	0.14	2017-05-12	1	21.3		93.4	5	0.0048
Hanumante	HM02	27.6827	85.458	1327	23.806	0.172974	0.034582	0.203784	0.0780491	0.364804	0.145807	2016-09-24 16:11:00	3	21.4	7.547	194.2	6.69	0.265	2017-05-12	3	20		184.8	6.7	0.1278
Hanumante	HM03	27.6729	85.3648	1297	94.683	0.130601	0.0303279	0.129187	0.0938766	0.399968	0.21604	2016-09-16 08:18:00	5	22.4	7.354	443	0.08	1.1989	2017-05-12	5	21.2		999	0.21	0.335
Dhobi	DB01	27.7923	85.3716	1670	3.655	0	0	0.98751	0.00832646	0.0024978	0.00166529	2016-09-21 17:56:00	1	16.9	7.64	32.3	8.15	0.583	2017-05-15	1	16.5		37.4	6.5	0.0762
Dhobi	DB02	27.7615	85.3642	1350	10.546	0.0787879	0.00750357	0.623665	0.094228	0.125253	0.0705627	2016-09-25 09:44:00	3	19.3	8.09	87.8	7.93	1.02	2017-05-17	3	23		190.6	6	0.0635
Dhobi	DB03	27.7484	85.3587	1329	15.764	0.118641	0.00646784	0.453808	0.105029	0.20195	0.114104	2016-09-25 11:30:00	3	20.3	7.586	104.3	7.26	1.1436	2017-05-17	5	24.4		271	2.4	0.0829
Dhobi	DB04	27.7222	85.3456	1308	24.8	0.211879	0.130392	0.291096	0.0693993	0.156041	0.141192	2016-09-25 14:51:00	5	21.6	7.657	247	4.24	1.4576	2017-05-15	5	24.8		808	0.08
Dhobi	DB05	27.6911	85.3284	1294	31.909	0.209046	0.262498	0.23517	0.0552575	0.122148	0.11588								2017-05-17	5	26.9		909	0.06	0.8651
Bagmati	BM08	27.6575	85.2939	1267	586.98	0.163692	0.0961268	0.222967	0.112288	0.236139	0.168786
